# Supplementary material for: The Effector SIX8 Contributes to Virulence of Fusarium oxysporum f. sp. lactucae Race 4 on Lettuce
Source: Mol Plant Pathol. 2026 Jun 9;27(6):e70296. doi: 10.1111/mpp.70296 (PMC13250395; doi:10.1111/mpp.70296)
Supplement: Supplementary file 7 — Table S2: In vitro lettuce seedling bioassays statistics. Kruskal–Wallis tests followed by Dunn's post hoc analysis with Benjamini–Hochberg adjustment at the 5% significance level for pairwise comparisons of root browning disease scores following inoculation of lettuce plants with Fola4 wild type, SIX8 knockout mutants (a), SIX8 complementation mutants (b), as well as a Fola1 isolate. Values represent adjusted p values for differences between treatments. Significance levels are indicated using asterisks (p adj.signif), with thresholds as follows: ns = not significant (p ≥ 0.05), *p < 0.05, **p < 0.01, ***p < 0.001, ****p < 0.0001. [file MPP-27-e70296-s010.xlsx]

## Sheet: Table S2a
Table S2a. In vitro lettuce seedling bioassays statistics. Kruskal–Wallis tests followed by Dunn’s post hoc analysis with Benjamini Hochberg adjustment at the 5% significance level for pairwise comparisons of root browning disease scores following inoculation of lettuce plants with Fola4 wild type, seven SIX8 knockout mutants, and a Fola1 isolate. Values represent adjusted p-values for difference…
group1	group2	p.adj	p.adj.signif
Wild Type Race 4	Δ SIX8 1-1	0.009	**
Wild Type Race 4	Δ SIX8 1-2	4.16e-10	****
Wild Type Race 4	Δ SIX8 2-1	0.000483	***
Wild Type Race 4	Δ SIX8 2-4	0.00149	**
Wild Type Race 4	Δ SIX8 2-7	2e-10	****
Wild Type Race 4	Δ SIX8 2-14	0.00163	**
Wild Type Race 4	Δ SIX8 2-18	0.00036	***
Wild Type Race 4	Wild Type Race 1	0.000256	***
Wild Type Race 4	Mock	3.31e-25	****
Δ SIX8 1-1	Δ SIX8 1-2	0.00045	***
Δ SIX8 1-1	Δ SIX8 2-1	0.436	ns
Δ SIX8 1-1	Δ SIX8 2-4	0.642	ns
Δ SIX8 1-1	Δ SIX8 2-7	0.00026	***
Δ SIX8 1-1	Δ SIX8 2-14	0.691	ns
Δ SIX8 1-1	Δ SIX8 2-18	0.366	ns
Δ SIX8 1-1	Wild Type Race 1	0.342	ns
Δ SIX8 1-1	Mock	3.36e-15	****
Δ SIX8 1-2	Δ SIX8 2-1	0.0112	*
Δ SIX8 1-2	Δ SIX8 2-4	0.00605	**
Δ SIX8 1-2	Δ SIX8 2-7	0.904	ns
Δ SIX8 1-2	Δ SIX8 2-14	0.00404	**
Δ SIX8 1-2	Δ SIX8 2-18	0.0165	*
Δ SIX8 1-2	Wild Type Race 1	0.016	*
Δ SIX8 1-2	Mock	1.63e-05	****
Δ SIX8 2-1	Δ SIX8 2-4	0.876	ns
Δ SIX8 2-1	Δ SIX8 2-7	0.00748	**
Δ SIX8 2-1	Δ SIX8 2-14	0.817	ns
Δ SIX8 2-1	Δ SIX8 2-18	0.935	ns
Δ SIX8 2-1	Wild Type Race 1	0.926	ns
Δ SIX8 2-1	Mock	7.32e-12	****
Δ SIX8 2-4	Δ SIX8 2-7	0.00368	**
Δ SIX8 2-4	Δ SIX8 2-14	0.95	ns
Δ SIX8 2-4	Δ SIX8 2-18	0.806	ns
Δ SIX8 2-4	Wild Type Race 1	0.79	ns
Δ SIX8 2-4	Mock	1.82e-12	****
Δ SIX8 2-7	Δ SIX8 2-14	0.00242	**
Δ SIX8 2-7	Δ SIX8 2-18	0.0107	*
Δ SIX8 2-7	Wild Type Race 1	0.0103	*
Δ SIX8 2-7	Mock	5.33e-05	****
Δ SIX8 2-14	Δ SIX8 2-18	0.765	ns
Δ SIX8 2-14	Wild Type Race 1	0.746	ns
Δ SIX8 2-14	Mock	5.98e-13	****
Δ SIX8 2-18	Wild Type Race 1	0.973	ns
Δ SIX8 2-18	Mock	1.86e-11	****
Wild Type Race 1	Mock	1.02e-11	****
Kruskal-Wallis	p-value < 2.2e-16

## Sheet: Table S2b
Tables S2b. In vitro lettuce seedling bioassays statistics. Kruskal–Wallis tests followed by Dunn’s post hoc analysis with Benjamini Hochberg adjustment at the 5% significance level for pairwise comparisons of root browning disease scores following inoculation of lettuce plants with Fola4 wild type, a SIX8 knockout mutant (Δ SIX8 2-14), and seven complementation mutants. Values represent adjusted…
group1	group2	p.adj	p.adj.signif
Wild Type Race 4	Δ SIX8 2-14	0.016	*
Wild Type Race 4	SIX8comp 25	0.807	ns
Wild Type Race 4	SIX8comp 27	1.14e-13	****
Wild Type Race 4	SIX8comp 32	0.667	ns
Wild Type Race 4	SIX8comp 34	0.118	ns
Wild Type Race 4	SIX8comp 39	0.0294	*
Wild Type Race 4	SIX8comp 46	1.17e-16	****
Wild Type Race 4	SIX8comp 51	0.27	ns
Wild Type Race 4	Mock	4.15e-22	****
Δ SIX8 2-14	SIX8comp 25	0.0294	*
Δ SIX8 2-14	SIX8comp 27	9e-07	****
Δ SIX8 2-14	SIX8comp 32	0.0539	ns
Δ SIX8 2-14	SIX8comp 34	0.437	ns
Δ SIX8 2-14	SIX8comp 39	0.807	ns
Δ SIX8 2-14	SIX8comp 46	6.5e-09	****
Δ SIX8 2-14	SIX8comp 51	0.231	ns
Δ SIX8 2-14	Mock	2.85e-13	****
SIX8comp 25	SIX8comp 27	3.67e-13	****
SIX8comp 25	SIX8comp 32	0.807	ns
SIX8comp 25	SIX8comp 34	0.188	ns
SIX8comp 25	SIX8comp 39	0.0512	ns
SIX8comp 25	SIX8comp 46	3.48e-16	****
SIX8comp 25	SIX8comp 51	0.382	ns
SIX8comp 25	Mock	8.97e-22	****
SIX8comp 27	SIX8comp 32	3.82e-12	****
SIX8comp 27	SIX8comp 34	5.1e-09	****
SIX8comp 27	SIX8comp 39	2.06e-07	****
SIX8comp 27	SIX8comp 46	0.511	ns
SIX8comp 27	SIX8comp 51	3.54e-10	****
SIX8comp 27	Mock	0.0357	*
SIX8comp 32	SIX8comp 34	0.28	ns
SIX8comp 32	SIX8comp 39	0.0921	ns
SIX8comp 32	SIX8comp 46	5.96e-15	****
SIX8comp 32	SIX8comp 51	0.511	ns
SIX8comp 32	Mock	2.38e-20	****
SIX8comp 34	SIX8comp 39	0.569	ns
SIX8comp 34	SIX8comp 46	1.49e-11	****
SIX8comp 34	SIX8comp 51	0.674	ns
SIX8comp 34	Mock	2.15e-16	****
SIX8comp 39	SIX8comp 46	1.15e-09	****
SIX8comp 39	SIX8comp 51	0.325	ns
SIX8comp 39	Mock	3.32e-14	****
SIX8comp 46	SIX8comp 51	7.07e-13	****
SIX8comp 46	Mock	0.168	ns
SIX8comp 51	Mock	7.57e-18	****
Kruskal-Wallis	p-value < 2.2e-16
