# Supplementary material for: The Effector SIX8 Contributes to Virulence of Fusarium oxysporum f. sp. lactucae Race 4 on Lettuce
Source: Mol Plant Pathol. 2026 Jun 9;27(6):e70296. doi: 10.1111/mpp.70296 (PMC13250395; doi:10.1111/mpp.70296)
Supplement: Supplementary file 8 — Table S3: Glasshouse lettuce plant bioassays statistics. Kruskal–Wallis tests followed by Dunn's post hoc analysis with Benjamini–Hochberg adjustment at the 5% significance level for pairwise comparisons of leaf wilt disease scores (a) and vascular browning disease scores (b) following inoculation of lettuce plants with Fola4 wild type, SIX8 knockout and SIX8 complementation mutants as well as a Fola1 isolate. ANOVA followed by Tukey's HSD post hoc analysis at the 5% significance level for pairwise comparisons of lettuce head mean dry weights (c). Values represent adjusted p values for differences between treatments. Significance levels are indicated using asterisks (p adj.signif), with thresholds as follows: ns = not significant (p ≥ 0.05), *p < 0.05, **p < 0.01, ***p < 0.001, ****p < 0.0001. [file MPP-27-e70296-s007.xlsx]

## Sheet: Table S3a
Table S3a. Glasshouse lettuce plant bioassays statistics. Kruskal–Wallis tests followed by Dunn’s post hoc analysis with Benjamini Hochberg adjustment at the 5% significance level for pairwise comparisons of leaf wilt disease scores following inoculation of lettuce plants with a Fola4 wild type isolate, four SIX8 knockout mutants, four SIX8 complementation mutants, and a Fola1 isolate. Values rep…
group1	group2	p.adj	p.adj.signif
Δ SIX8 1-1	Δ SIX8 2-1	0.461	ns
Δ SIX8 1-1	Δ SIX8 2-14	0.692	ns
Δ SIX8 1-1	Δ SIX8 2-7	0.799	ns
Δ SIX8 1-1	Wild Type Race 1	0.349	ns
Δ SIX8 1-1	Wild Type Race 4	0.00673	**
Δ SIX8 1-1	SIX8comp 25	0.00655	**
Δ SIX8 1-1	SIX8comp 32	0.000831	***
Δ SIX8 1-1	SIX8comp 34	0.00408	**
Δ SIX8 1-1	SIX8comp 51	0.028	*
Δ SIX8 1-1	Mock	0.144	ns
Δ SIX8 2-1	Δ SIX8 2-14	0.692	ns
Δ SIX8 2-1	Δ SIX8 2-7	0.633	ns
Δ SIX8 2-1	Wild Type Race 1	0.886	ns
Δ SIX8 2-1	Wild Type Race 4	0.000275	***
Δ SIX8 2-1	SIX8comp 25	0.000269	***
Δ SIX8 2-1	SIX8comp 32	2.78e-05	****
Δ SIX8 2-1	SIX8comp 34	0.000155	***
Δ SIX8 2-1	SIX8comp 51	0.00141	**
Δ SIX8 2-1	Mock	0.633	ns
Δ SIX8 2-14	Δ SIX8 2-7	0.886	ns
Δ SIX8 2-14	Wild Type Race 1	0.633	ns
Δ SIX8 2-14	Wild Type Race 4	0.00141	**
Δ SIX8 2-14	SIX8comp 25	0.00141	**
Δ SIX8 2-14	SIX8comp 32	0.000155	***
Δ SIX8 2-14	SIX8comp 34	0.000854	***
Δ SIX8 2-14	SIX8comp 51	0.00655	**
Δ SIX8 2-14	Mock	0.349	ns
Δ SIX8 2-7	Wild Type Race 1	0.565	ns
Δ SIX8 2-7	Wild Type Race 4	0.00241	**
Δ SIX8 2-7	SIX8comp 25	0.00232	**
Δ SIX8 2-7	SIX8comp 32	0.000245	***
Δ SIX8 2-7	SIX8comp 34	0.00141	**
Δ SIX8 2-7	SIX8comp 51	0.0105	*
Δ SIX8 2-7	Mock	0.282	ns
Wild Type Race 1	Wild Type Race 4	0.000155	***
Wild Type Race 1	SIX8comp 25	0.000155	***
Wild Type Race 1	SIX8comp 32	2.21e-05	****
Wild Type Race 1	SIX8comp 34	0.000112	***
Wild Type Race 1	SIX8comp 51	0.000838	***
Wild Type Race 1	Mock	0.692	ns
Wild Type Race 4	SIX8comp 25	0.983	ns
Wild Type Race 4	SIX8comp 32	0.633	ns
Wild Type Race 4	SIX8comp 34	0.886	ns
Wild Type Race 4	SIX8comp 51	0.692	ns
Wild Type Race 4	Mock	2.78e-05	****
SIX8comp 25	SIX8comp 32	0.633	ns
SIX8comp 25	SIX8comp 34	0.886	ns
SIX8comp 25	SIX8comp 51	0.692	ns
SIX8comp 25	Mock	2.78e-05	****
SIX8comp 32	SIX8comp 34	0.692	ns
SIX8comp 32	SIX8comp 51	0.349	ns
SIX8comp 32	Mock	3.41e-06	****
SIX8comp 34	SIX8comp 51	0.633	ns
SIX8comp 34	Mock	2.21e-05	****
SIX8comp 51	Mock	0.000155	***
Kruskal-Wallis	p-value = 3.85E-14

## Sheet: Table S3b
Table S3b. Glasshouse lettuce plant bioassays statistics. Kruskal–Wallis tests followed by Dunn’s post hoc analysis with Benjamini Hochberg adjustment at the 5% significance level for pairwise comparisons of vascular browning disease scores following inoculation of lettuce plants with a Fola4 wild type isolate, four SIX8 knockout mutants, four SIX8 complementation mutants, and a Fola1 isolate. Va…
group1	group2	p.adj	p.adj.signif
Δ SIX8 1-1	Δ SIX8 2-1	0.845	ns
Δ SIX8 1-1	Δ SIX8 2-14	0.751	ns
Δ SIX8 1-1	Δ SIX8 2-7	0.642	ns
Δ SIX8 1-1	Wild Type Race 1	0.18	ns
Δ SIX8 1-1	Wild Type Race 4	0.000424	***
Δ SIX8 1-1	SIX8comp 25	0.00538	**
Δ SIX8 1-1	SIX8comp 32	7.59e-06	****
Δ SIX8 1-1	SIX8comp 34	0.00129	**
Δ SIX8 1-1	SIX8comp 51	0.204	ns
Δ SIX8 1-1	Mock	0.0929	ns
Δ SIX8 2-1	Δ SIX8 2-14	0.845	ns
Δ SIX8 2-1	Δ SIX8 2-7	0.751	ns
Δ SIX8 2-1	Wild Type Race 1	0.241	ns
Δ SIX8 2-1	Wild Type Race 4	0.000201	***
Δ SIX8 2-1	SIX8comp 25	0.00276	**
Δ SIX8 2-1	SIX8comp 32	3.2e-06	****
Δ SIX8 2-1	SIX8comp 34	0.000639	***
Δ SIX8 2-1	SIX8comp 51	0.15	ns
Δ SIX8 2-1	Mock	0.135	ns
Δ SIX8 2-14	Δ SIX8 2-7	0.845	ns
Δ SIX8 2-14	Wild Type Race 1	0.322	ns
Δ SIX8 2-14	Wild Type Race 4	9.85e-05	****
Δ SIX8 2-14	SIX8comp 25	0.00156	**
Δ SIX8 2-14	SIX8comp 32	1.46e-06	****
Δ SIX8 2-14	SIX8comp 34	0.000325	***
Δ SIX8 2-14	SIX8comp 51	0.108	ns
Δ SIX8 2-14	Mock	0.18	ns
Δ SIX8 2-7	Wild Type Race 1	0.418	ns
Δ SIX8 2-7	Wild Type Race 4	4.38e-05	****
Δ SIX8 2-7	SIX8comp 25	0.000819	***
Δ SIX8 2-7	SIX8comp 32	7e-07	****
Δ SIX8 2-7	SIX8comp 34	0.000162	***
Δ SIX8 2-7	SIX8comp 51	0.0753	ns
Δ SIX8 2-7	Mock	0.241	ns
Wild Type Race 1	Wild Type Race 4	7.63e-07	****
Wild Type Race 1	SIX8comp 25	2.26e-05	****
Wild Type Race 1	SIX8comp 32	5.6e-09	****
Wild Type Race 1	SIX8comp 34	3.2e-06	****
Wild Type Race 1	SIX8comp 51	0.00538	**
Wild Type Race 1	Mock	0.751	ns
Wild Type Race 4	SIX8comp 25	0.512	ns
Wild Type Race 4	SIX8comp 32	0.397	ns
Wild Type Race 4	SIX8comp 34	0.788	ns
Wild Type Race 4	SIX8comp 51	0.0366	*
Wild Type Race 4	Mock	1.63e-07	****
SIX8comp 25	SIX8comp 32	0.122	ns
SIX8comp 25	SIX8comp 34	0.733	ns
SIX8comp 25	SIX8comp 51	0.18	ns
SIX8comp 25	Mock	3.91e-06	****
SIX8comp 32	SIX8comp 34	0.243	ns
SIX8comp 32	SIX8comp 51	0.00184	**
SIX8comp 32	Mock	8.18e-10	****
SIX8comp 34	SIX8comp 51	0.078	ns
SIX8comp 34	Mock	7e-07	****
SIX8comp 51	Mock	0.00163	**
Kruskal-Wallis	p-value < 2.2e-16

## Sheet: Table S3c
Table S3c. Glasshouse lettuce plant bioassays statistics. Analysis of Variance test followed by Tukey’s HSD post hoc analysis at the 5% significance level for pairwise comparisons of lettuce head mean dry weights following inoculation with a Fola4 wild type isolate, four SIX8 knockout mutants, four SIX8 complementation mutants, and a Fola1 isolate. Values represent adjusted p-values for differenc…
group1	group2	p.adj	p.adj.signif
△SIX8 1-1	△SIX8 2-1	0.897	ns
△SIX8 1-1	△SIX8 2-14	0.996	ns
△SIX8 1-1	△SIX8 2-7	1	ns
△SIX8 1-1	Mock	0.509	ns
△SIX8 1-1	SIX8comp 25	0.201	ns
△SIX8 1-1	SIX8comp 32	3.45e-07	****
△SIX8 1-1	SIX8comp 34	0.107	ns
△SIX8 1-1	SIX8comp 51	0.0227	*
△SIX8 1-1	Wild Type Race 1	1	ns
△SIX8 1-1	Wild Type Race 4	0.036	*
△SIX8 2-1	△SIX8 2-14	0.291	ns
△SIX8 2-1	△SIX8 2-7	0.516	ns
△SIX8 2-1	Mock	1	ns
△SIX8 2-1	SIX8comp 25	0.00166	**
△SIX8 2-1	SIX8comp 32	9.24e-11	****
△SIX8 2-1	SIX8comp 34	0.000582	***
△SIX8 2-1	SIX8comp 51	5.8e-05	****
△SIX8 2-1	Wild Type Race 1	0.985	ns
△SIX8 2-1	Wild Type Race 4	0.000112	***
△SIX8 2-14	△SIX8 2-7	1	ns
△SIX8 2-14	Mock	0.0642	ns
△SIX8 2-14	SIX8comp 25	0.813	ns
△SIX8 2-14	SIX8comp 32	3.63e-05	****
△SIX8 2-14	SIX8comp 34	0.646	ns
△SIX8 2-14	SIX8comp 51	0.285	ns
△SIX8 2-14	Wild Type Race 1	0.953	ns
△SIX8 2-14	Wild Type Race 4	0.374	ns
△SIX8 2-7	Mock	0.157	ns
△SIX8 2-7	SIX8comp 25	0.587	ns
△SIX8 2-7	SIX8comp 32	7.32e-06	****
△SIX8 2-7	SIX8comp 34	0.403	ns
△SIX8 2-7	SIX8comp 51	0.133	ns
△SIX8 2-7	Wild Type Race 1	0.995	ns
△SIX8 2-7	Wild Type Race 4	0.188	ns
Mock	SIX8comp 25	0.000121	***
Mock	SIX8comp 32	2.58e-12	****
Mock	SIX8comp 34	3.76e-05	****
Mock	SIX8comp 51	3.03e-06	****
Mock	Wild Type Race 1	0.772	ns
Mock	Wild Type Race 4	6.16e-06	****
SIX8comp 25	SIX8comp 32	0.0288	*
SIX8comp 25	SIX8comp 34	1	ns
SIX8comp 25	SIX8comp 51	0.999	ns
SIX8comp 25	Wild Type Race 1	0.0779	ns
SIX8comp 25	Wild Type Race 4	1	ns
SIX8comp 32	SIX8comp 34	0.0628	ns
SIX8comp 32	SIX8comp 51	0.236	ns
SIX8comp 32	Wild Type Race 1	4.79e-08	****
SIX8comp 32	Wild Type Race 4	0.17	ns
SIX8comp 34	SIX8comp 51	1	ns
SIX8comp 34	Wild Type Race 1	0.0366	*
SIX8comp 34	Wild Type Race 4	1	ns
SIX8comp 51	Wild Type Race 1	0.00616	**
SIX8comp 51	Wild Type Race 4	1	ns
Wild Type Race 1	Wild Type Race 4	0.0104	*
ANOVA	p value = 1.42e-15
